# Supplementary material for: ﻿Description of two new species of the genus Pteromalus Swederus (Hymenoptera, Pteromalidae, Pteromalinae) from Xinjiang, China
Source: Zookeys. 2025 Apr 11;1234:221–37. doi: 10.3897/zookeys.1234.145429 (PMC12008725; doi:10.3897/zookeys.1234.145429)
Supplement: XML Treatment for Pteromalus steppensis [file zookeys.1234.145429-treatment1.xml]

<!DOCTYPE tp:taxon-treatment
  PUBLIC "-//TaxonX//DTD Taxonomic Treatment Publishing DTD v0 20100105//EN" "tax-treatment-NSO.dtd">
<tp:taxon-treatment xmlns:tp="http://www.plazi.org/taxpub"><tp:treatment-meta><kwd-group><label>Taxon classification</label><kwd>
                  <named-content content-type="kingdom">Animalia</named-content>
                </kwd><kwd>
                  <named-content content-type="order">Hymenoptera</named-content>
                </kwd><kwd>
                  <named-content content-type="family">Pteromalidae</named-content>
                </kwd></kwd-group><mixed-citation publication-type="journal"><person-group><name><surname>Li</surname><given-names>Qin</given-names></name><name><surname>Liu</surname><given-names>Ya-Lin</given-names></name><name><surname>Yan</surname><given-names>Guo-Hua</given-names></name><name><surname>Zhang</surname><given-names>Tong-You</given-names></name><name><surname>Xiao</surname><given-names>Hui</given-names></name><name><surname>Hu</surname><given-names>Hong-ying</given-names></name></person-group><article-title>﻿Description of two new species of the genus <italic><tp:taxon-name><tp:taxon-name-part taxon-name-part-type="genus" reg="Pteromalus">Pteromalus</tp:taxon-name-part></tp:taxon-name></italic> Swederus (<tp:taxon-name><tp:taxon-name-part taxon-name-part-type="order">Hymenoptera</tp:taxon-name-part></tp:taxon-name>, <tp:taxon-name><tp:taxon-name-part taxon-name-part-type="family">Pteromalidae</tp:taxon-name-part></tp:taxon-name>, <tp:taxon-name><tp:taxon-name-part taxon-name-part-type="subfamily">Pteromalinae</tp:taxon-name-part></tp:taxon-name>) from Xinjiang, China</article-title><source>Zookeys</source><day>11</day><month>04</month><year>2025</year><volume>1234</volume><fpage>221</fpage><lpage>237</lpage><pub-id pub-id-type="doi">10.3897/zookeys.1234.145429</pub-id></mixed-citation></tp:treatment-meta><tp:nomenclature><label>﻿</label><tp:taxon-name>
                <object-id xmlns:xlink="http://www.w3.org/1999/xlink" content-type="arpha" xlink:type="simple">051876D1-F96E-542B-A6E4-8A4206AA3ADC</object-id>
                <tp:taxon-name-part taxon-name-part-type="genus" reg="Pteromalus">Pteromalus</tp:taxon-name-part>
                <tp:taxon-name-part taxon-name-part-type="species" reg="steppensis">steppensis</tp:taxon-name-part>
                <object-id xmlns:xlink="http://www.w3.org/1999/xlink" content-type="zoobank" xlink:type="simple">https://zoobank.org/B206A28A-E5AA-4ECB-9B1B-73037259EDC4</object-id>
              </tp:taxon-name><tp:taxon-authority>Li &amp; Hu</tp:taxon-authority><tp:taxon-status xmlns:xlink="http://www.w3.org/1999/xlink" xlink:type="simple">sp. nov.</tp:taxon-status><xref ref-type="fig" rid="F1">Fig. 1A–K</xref></tp:nomenclature><tp:treatment-sec sec-type="type material" id="SECID0EO1AG"><title>Type material.</title><p><bold><italic>Holotype</italic>.</bold> • 1 ♀ (<abbrev xmlns:xlink="http://www.w3.org/1999/xlink" xlink:title="Insect Collection of the College of Life Science and Technology" id="ABBRID0EZ1AG" xlink:type="simple">ICXU</abbrev> 20240801), Xinjiang, China, swept by Qin Li research group from <italic><tp:taxon-name><tp:taxon-name-part taxon-name-part-type="genus" reg="Ulmus">Ulmus</tp:taxon-name-part><tp:taxon-name-part taxon-name-part-type="species" reg="pumila">pumila</tp:taxon-name-part></tp:taxon-name></italic> L. (<tp:taxon-name><tp:taxon-name-part taxon-name-part-type="family">Ulmaceae</tp:taxon-name-part></tp:taxon-name>) in People’s park of Changji City; <named-content xmlns:xlink="http://www.w3.org/1999/xlink" content-type="dwc:verbatimCoordinates" xlink:type="simple"><named-content content-type="geo-json" specific-use="{&#34;type&#34;:&#34;Point&#34;,&#34;coordinates&#34;:[87.311853,44.025939]}" id="NCID0EQ2AG" xlink:type="simple">44°01'33.38"N, 87°18'42.67"E</named-content></named-content>; 567 m; 24 May 2022and deposited in <abbrev xmlns:xlink="http://www.w3.org/1999/xlink" xlink:title="Insect Collection of the College of Life Science and Technology" id="ABBRID0EV2AG" xlink:type="simple">ICXU</abbrev>. <bold><italic>Paratypes</italic></bold>: • 26 ♀ (<abbrev xmlns:xlink="http://www.w3.org/1999/xlink" xlink:title="Insect Collection of the College of Life Science and Technology" id="ABBRID0E32AG" xlink:type="simple">ICXU</abbrev> 20240802–20240827), and 68 ♂ (<abbrev xmlns:xlink="http://www.w3.org/1999/xlink" xlink:title="Insect Collection of the College of Life Science and Technology" id="ABBRID0EA3AG" xlink:type="simple">ICXU</abbrev> 20240828–20240895), same collection site as holotype; China, Xinjiang, Urumqi, campus of Xinjiang University, Qin Li reared from the larva and pupa of <italic><tp:taxon-name><tp:taxon-name-part taxon-name-part-type="genus" reg="Orchestes">Orchestes</tp:taxon-name-part><tp:taxon-name-part taxon-name-part-type="species" reg="steppensis">steppensis</tp:taxon-name-part></tp:taxon-name></italic> Korotyaev, 2016: • 5 ♀ (<abbrev xmlns:xlink="http://www.w3.org/1999/xlink" xlink:title="Insect Collection of the College of Life Science and Technology" id="ABBRID0EP3AG" xlink:type="simple">ICXU</abbrev> 20240896–20240900) 2 ♂ (<abbrev xmlns:xlink="http://www.w3.org/1999/xlink" xlink:title="Insect Collection of the College of Life Science and Technology" id="ABBRID0ET3AG" xlink:type="simple">ICXU</abbrev> 20240901–20240902), 30 May 2014; • 1 ♂ (<abbrev xmlns:xlink="http://www.w3.org/1999/xlink" xlink:title="Insect Collection of the College of Life Science and Technology" id="ABBRID0EX3AG" xlink:type="simple">ICXU</abbrev> 20240903), 31 May 2015; • 2 ♀ (<abbrev xmlns:xlink="http://www.w3.org/1999/xlink" xlink:title="Insect Collection of the College of Life Science and Technology" id="ABBRID0E23AG" xlink:type="simple">ICXU</abbrev> 20240904–20240905), 2 Jun 2015; • 1 ♀ (<abbrev xmlns:xlink="http://www.w3.org/1999/xlink" xlink:title="Insect Collection of the College of Life Science and Technology" id="ABBRID0E63AG" xlink:type="simple">ICXU</abbrev> 20240906), 3 Jun 2015; • 1 ♂ (<abbrev xmlns:xlink="http://www.w3.org/1999/xlink" xlink:title="Insect Collection of the College of Life Science and Technology" id="ABBRID0ED4AG" xlink:type="simple">ICXU</abbrev> 20240907), 4 Jun 2015; • 2 ♀ (<abbrev xmlns:xlink="http://www.w3.org/1999/xlink" xlink:title="Insect Collection of the College of Life Science and Technology" id="ABBRID0EH4AG" xlink:type="simple">ICXU</abbrev> 20240908–20240909), 7 Jun 2015; • 26 ♀ (<abbrev xmlns:xlink="http://www.w3.org/1999/xlink" xlink:title="Insect Collection of the College of Life Science and Technology" id="ABBRID0EL4AG" xlink:type="simple">ICXU</abbrev> 20240910–20240935), 8 Jun 2015; • 9 ♀ (<abbrev xmlns:xlink="http://www.w3.org/1999/xlink" xlink:title="Insect Collection of the College of Life Science and Technology" id="ABBRID0EP4AG" xlink:type="simple">ICXU</abbrev> 20240936–20240944), 9 Jun 2015; • 8 ♀ (<abbrev xmlns:xlink="http://www.w3.org/1999/xlink" xlink:title="Insect Collection of the College of Life Science and Technology" id="ABBRID0ET4AG" xlink:type="simple">ICXU</abbrev> 20240945–20240952), 12 Jun 2015; • 1 ♀ (<abbrev xmlns:xlink="http://www.w3.org/1999/xlink" xlink:title="Insect Collection of the College of Life Science and Technology" id="ABBRID0EX4AG" xlink:type="simple">ICXU</abbrev> 20240953), 15 Jun 2015; • 18 ♀ (<abbrev xmlns:xlink="http://www.w3.org/1999/xlink" xlink:title="Insect Collection of the College of Life Science and Technology" id="ABBRID0E24AG" xlink:type="simple">ICXU</abbrev> 20240954–20240971) 14 ♂ (<abbrev xmlns:xlink="http://www.w3.org/1999/xlink" xlink:title="Insect Collection of the College of Life Science and Technology" id="ABBRID0E64AG" xlink:type="simple">ICXU</abbrev> 20240972–20240985), 29.V.2016; • 5 ♀ (<abbrev xmlns:xlink="http://www.w3.org/1999/xlink" xlink:title="Insect Collection of the College of Life Science and Technology" id="ABBRID0ED5AG" xlink:type="simple">ICXU</abbrev> 20240986–20240990)13 ♂ (<abbrev xmlns:xlink="http://www.w3.org/1999/xlink" xlink:title="Insect Collection of the College of Life Science and Technology" id="ABBRID0EH5AG" xlink:type="simple">ICXU</abbrev> 20240991–20241003), 31 May 2016; • 2 ♀ (<abbrev xmlns:xlink="http://www.w3.org/1999/xlink" xlink:title="Insect Collection of the College of Life Science and Technology" id="ABBRID0EL5AG" xlink:type="simple">ICXU</abbrev> 20241004–20241005) 2 ♂ (<abbrev xmlns:xlink="http://www.w3.org/1999/xlink" xlink:title="Insect Collection of the College of Life Science and Technology" id="ABBRID0EP5AG" xlink:type="simple">ICXU</abbrev> 20241006–20241007), 3 Jun 2016; • 2♀ (<abbrev xmlns:xlink="http://www.w3.org/1999/xlink" xlink:title="Insect Collection of the College of Life Science and Technology" id="ABBRID0ET5AG" xlink:type="simple">ICXU</abbrev> 20241008–20241009), 8 Jun 2016; • 3 ♀ (<abbrev xmlns:xlink="http://www.w3.org/1999/xlink" xlink:title="Insect Collection of the College of Life Science and Technology" id="ABBRID0EX5AG" xlink:type="simple">ICXU</abbrev> 20241010–20241012) 1♂ (<abbrev xmlns:xlink="http://www.w3.org/1999/xlink" xlink:title="Insect Collection of the College of Life Science and Technology" id="ABBRID0E25AG" xlink:type="simple">ICXU</abbrev> 20241013), 13 Jun 2016; • 2 ♀ (<abbrev xmlns:xlink="http://www.w3.org/1999/xlink" xlink:title="Insect Collection of the College of Life Science and Technology" id="ABBRID0E65AG" xlink:type="simple">ICXU</abbrev> 20241014–20241015) 2 ♂ (<abbrev xmlns:xlink="http://www.w3.org/1999/xlink" xlink:title="Insect Collection of the College of Life Science and Technology" id="ABBRID0ED6AG" xlink:type="simple">ICXU</abbrev> 20241016–20241017), 23 Jun 2016.</p></tp:treatment-sec><tp:treatment-sec sec-type="description" id="SECID0EH6AG"><title>Description.</title><p><bold>Female.</bold> Body (Fig. <xref ref-type="fig" rid="F1">1A</xref>) length 2.5–3.2 <abbrev xmlns:xlink="http://www.w3.org/1999/xlink" xlink:title="millimeters" id="ABBRID0ET6AG" xlink:type="simple">mm</abbrev> (<italic>n</italic> = 24). Head and mesosoma dark green, propodeum with bluish-green metallic reflections, metasoma dark green with shine, hind margin of Gt<sub>1</sub>, Gt<sub>5</sub> and Gt<sub>6</sub>, mid-part of Gt<sub>2</sub>, Gt<sub>3</sub> and Gt<sub>4</sub> black. Antenna with yellowish-brown scape; dorsal side of pedicel and flagellum dark chocolate-brown; ventral side yellowish brown. Mandibles brown, with dark-brown teeth. Legs with all coxae dark, metallic green; femora dark-chocolate-brown, tibiae and tarsi yellowish brown except last segment black-brown. Wings hyaline, forewing with venation brown.</p><fig id="F1" position="float" orientation="portrait"><object-id xmlns:xlink="http://www.w3.org/1999/xlink" content-type="doi" xlink:type="simple">10.3897/zookeys.1234.145429.figure1</object-id><object-id xmlns:xlink="http://www.w3.org/1999/xlink" content-type="arpha" xlink:type="simple">49F31828-3305-5783-BB3A-6E3DF76FA37D</object-id><label>Figure 1.</label><caption><p><italic><tp:taxon-name><tp:taxon-name-part taxon-name-part-type="genus" reg="Pteromalus">P.</tp:taxon-name-part><tp:taxon-name-part taxon-name-part-type="species" reg="steppensis">steppensis</tp:taxon-name-part></tp:taxon-name></italic> Li &amp; Hu, sp. nov. <bold>A–J</bold> female <bold>A</bold> habitus, dorsal view <bold>B</bold> head, frontal view <bold>C</bold> mandible <bold>D</bold> antenna <bold>E</bold> head, lateral view <bold>F</bold> head, dorsal view <bold>G</bold> propodeum, dorsal view <bold>H</bold> hind coxa <bold>I</bold> forewing <bold>J</bold> metasoma, dorsal view <bold>K</bold> male, lateral view.</p></caption><graphic xmlns:xlink="http://www.w3.org/1999/xlink" xlink:href="zookeys-1234-221_article-145429__-g001.jpg" position="float" orientation="portrait" xlink:type="simple" id="oo_1305073.jpg"><uri content-type="original_file" xlink:type="simple">https://binary.pensoft.net/fig/1305073</uri></graphic></fig><p><bold><italic>Head</italic></bold> in frontal view (Fig. <xref ref-type="fig" rid="F1">1B</xref>) 1.26–1.35× as broad as high, face with metallic reflections and regular raised-reticulation; clypeus (Fig. <xref ref-type="fig" rid="F1">1B</xref>) with longitudinal striations; lower margin moderately emarginate, without teeth; both mandibles (Fig. <xref ref-type="fig" rid="F1">1C</xref>) 4-toothed. Antennae (Fig. <xref ref-type="fig" rid="F1">1B, D</xref>) inserted at centre of face, higher than the lower margin of eyes; distance between upper margin of antennal toruli and lower margin of median ocellus 1.00–1.42× as long as distance between lower margin of antennal toruli and lower margin of clypeus; antennae with scape reaching lower margin of anterior ocellus, 7.25–7.63× as long as broad; pedicel 1.33–1.67× as long as broad in dorsal view, 1.71–1.98× as long as fu<sub>1</sub>; two anelli annular; funicular segments connected tightly to each other and each with one row of sensilla; fu<sub>1</sub> and fu<sub>2</sub> 1.00–1.20× as long as broad each, fu<sub>3</sub> quadrate, fu<sub>4</sub> and fu<sub>5</sub> 0.79–0.87 as long as broad each, fu<sub>6</sub> 0.64–0.69× as long as broad; clava 2.13–2.67× as long as broad; pedicle and flagellum combined 0.73–0.84× head width. Head in lateral view as in Fig. <xref ref-type="fig" rid="F1">1E</xref>; eye height 1.24–1.46× eye width; malar sulcus linear and complete; malar space 0.35–0.50× eye height. Head in dorsal view (Fig. <xref ref-type="fig" rid="F1">1F</xref>) about 2.13–2.45× as broad as long; <abbrev xmlns:xlink="http://www.w3.org/1999/xlink" xlink:title="shortest distance between posterior ocelli" id="ABBRID0ECDBG" xlink:type="simple">POL</abbrev> 1.10–1.14× <abbrev xmlns:xlink="http://www.w3.org/1999/xlink" xlink:title="shortest distance between eye margin and a posterior ocellus" id="ABBRID0EGDBG" xlink:type="simple">OOL</abbrev> (Fig. <xref ref-type="fig" rid="F1">1F</xref>).</p><p><bold><italic>Mesosoma</italic></bold> in dorsal view 0.84–0.87× head width; pronotum collar margined with carina, 0.71–0.85× as wide as mesoscutum, medially 1/9–1/7× as long as mesoscutum; mesoscutum 0.51–0.63× as long as broad; scutellum 0.90–1.00× as long as width, frenal line absent. Propodeum (Fig. <xref ref-type="fig" rid="F1">1G</xref>) 0.50–0.55× as long as scutellum, with medial area smooth; median carina and plica complete and sharp; nucha with fine transverse striations. Mesosoma in lateral view with prepectus smooth, 0.75–0.86× as long as tegula; entire thoracic pleura regularly reticulate, except upper mesepimeron smooth and shiny-metallic. Forewing (Fig. <xref ref-type="fig" rid="F1">1I</xref>) with apex exceeding apex of gaster, 2.01–2.24× as long as broad; upper surface of costal cell bare, lower surface of costal cell with 2–3 rows of setae interrupted medially; basal setal line incomplete and basal cell bare; speculum large and open posteriorly. Marginal vein length 0.96–1.00× postmarginal vein length and 1.43–1.68× stigmal vein length; postmarginal vein length 1.50–1.71× stigmal vein length. Metacoxa in dorsal view bare, with several long setaes (Fig. <xref ref-type="fig" rid="F1">1H</xref>), metafeumur 4.29–4.71× as long as broad.</p><p><bold><italic>Gaster</italic></bold> (Fig. <xref ref-type="fig" rid="F1">1J</xref>) long-oval, 1.98–2.38× as long as broad, 1.43–1.88× as long as mesosoma, 1.13–1.21× as long as head plus mesosoma; Gt1 0.20–0.25× as long as gaster and sides of Gt1 with some sparse long setaes; Gt7 0.62–0.73× as long as broad; ovipositor sheaths slightly exserted; hypopygium extending about 0.38–0.45× the length of gaster.</p><p><bold>Male</bold> (Fig. <xref ref-type="fig" rid="F1">1K</xref>). Body length: 3.0–3.2 <abbrev xmlns:xlink="http://www.w3.org/1999/xlink" xlink:title="millimeters" id="ABBRID0EUEBG" xlink:type="simple">mm</abbrev>. Body color: head, mesosoma, and metasoma the same color as the female; antenna yellowish brown; legs yellow, except all coxae dark green with metallic reflections and apical tarsi black-brown. Wings hyaline, forewing with venation brown.</p><p><bold><italic>Head</italic></bold> in frontal view 1.25–1.35× as broad as high; distance between upper margin of antennal toruli and lower margin of median ocellus 0.92–1.16× as long as distance between lower margin of antennal toruli and lower margin of clypeus; pedice and flagellum combined 0.89–0.96× head width. Head in dorsal view 2.08–2.29× as broad as long; <abbrev xmlns:xlink="http://www.w3.org/1999/xlink" xlink:title="shortest distance between posterior ocelli" id="ABBRID0E6EBG" xlink:type="simple">POL</abbrev> 1.19–1.29× <abbrev xmlns:xlink="http://www.w3.org/1999/xlink" xlink:title="shortest distance between eye margin and a posterior ocellus" id="ABBRID0EDFBG" xlink:type="simple">OOL</abbrev>.</p><p><bold><italic>Mesosoma</italic></bold> in dorsal view 0.79–0.81× as head width; pronotum 0.81–0.85× as wide as mesoscutum; mesoscutum 0.66–0.67× as long as broad. Propodeum 0.49–0.54× as long as scutellum. Forewing with marginal vein length 1.03–1.19× postmarginal vein length and 1.48–1.88× stigmal vein length; postmarginal vein length 1.44–1.60× stigmal vein length.</p><p><bold><italic>Gaster</italic></bold> long-oval, 1.89–2.18× as long as broad, 0.77–0.84× as long as head plus mesosoma; Gt1 about 0.35–0.39× as long as gaster.</p></tp:treatment-sec><tp:treatment-sec sec-type="etymology" id="SECID0EVFBG"><title>Etymology.</title><p>The species is named after its host species <italic><tp:taxon-name><tp:taxon-name-part taxon-name-part-type="genus" reg="Orchestes">Orchestes</tp:taxon-name-part><tp:taxon-name-part taxon-name-part-type="species" reg="steppensis">steppensis</tp:taxon-name-part></tp:taxon-name></italic> Korotyaev, 2016 (<tp:taxon-name><tp:taxon-name-part taxon-name-part-type="family">Coloptera</tp:taxon-name-part></tp:taxon-name>, <tp:taxon-name><tp:taxon-name-part taxon-name-part-type="family">Curculionidae</tp:taxon-name-part></tp:taxon-name>) (used as a noun in apposition).</p></tp:treatment-sec><tp:treatment-sec sec-type="biology" id="SECID0EQGBG"><title>Biology.</title><p>This species was reared as a primary, solitary ectoparasitoid of the larval and pupal stage of <italic><tp:taxon-name><tp:taxon-name-part taxon-name-part-type="genus" reg="Orchestes">O.</tp:taxon-name-part><tp:taxon-name-part taxon-name-part-type="species" reg="steppensis">steppensis</tp:taxon-name-part></tp:taxon-name></italic> Korotyaev, 2016. Figures of the development and its damage on the host are provided in Figs <xref ref-type="fig" rid="F3">3</xref>, <xref ref-type="fig" rid="F4">4</xref>.</p></tp:treatment-sec><tp:treatment-sec sec-type="distribution" id="SECID0EJHBG"><title>Distribution.</title><p>Changji and Urumqi, Xinjiang, China.</p></tp:treatment-sec><tp:treatment-sec sec-type="comments" id="SECID0EOHBG"><title>Comments.</title><p>This species is similar to <italic><tp:taxon-name><tp:taxon-name-part taxon-name-part-type="genus" reg="Pteromalus">P.</tp:taxon-name-part><tp:taxon-name-part taxon-name-part-type="species" reg="procerus">procerus</tp:taxon-name-part></tp:taxon-name></italic>. In females of that species: both mandibles with four teeth; anterior margin of clypeus shallowly emarginate, hardly impressed in the middle; clypeus strigose, the striae hardly extending on to the face and genae; pronotal collar distinctly less wide than the mesoscutum, shorter medially than at the sides, medially from slightly more than 1/8–1/7 as long as the mesoscutum, finely reticulate with a narrow shiny strip along its hind edge, slightly to distinctly margined anteriorly; propodeum somewhat more than half as long as the mesoscutellum (<xref ref-type="bibr" rid="B9">Graham 1969</xref>: fig. 389); gaster lanceolate or sublanceolate, usually as long as or slightly longer than the head plus thorax, occasionally slightly shorter, 1.8–2.3 times as long as broad. However, the new species can be distinguished from <italic><tp:taxon-name><tp:taxon-name-part taxon-name-part-type="genus" reg="Pteromalus">P.</tp:taxon-name-part><tp:taxon-name-part taxon-name-part-type="species" reg="procerus">procerus</tp:taxon-name-part></tp:taxon-name></italic> by the following: <abbrev xmlns:xlink="http://www.w3.org/1999/xlink" xlink:title="shortest distance between posterior ocelli" id="ABBRID0EOIBG" xlink:type="simple">POL</abbrev> 1.10–1.14× <abbrev xmlns:xlink="http://www.w3.org/1999/xlink" xlink:title="shortest distance between eye margin and a posterior ocellus" id="ABBRID0ESIBG" xlink:type="simple">OOL</abbrev>; distance between upper margin of antennal toruli and lower margin of median ocellus 1.00–1.42× as long as distance between lower margin of antennal toruli and lower margin of clypeus; antennae with scape reaching lower margin of anterior ocellus; combined length of pedicellus and flagellum shorter than breadth of head (0.73–0.84×); medial area of propodeum smooth and shiny. In <italic><tp:taxon-name><tp:taxon-name-part taxon-name-part-type="genus" reg="Pteromalus">P.</tp:taxon-name-part><tp:taxon-name-part taxon-name-part-type="species" reg="procerus">procerus</tp:taxon-name-part></tp:taxon-name></italic>: <abbrev xmlns:xlink="http://www.w3.org/1999/xlink" xlink:title="shortest distance between posterior ocelli" id="ABBRID0EBJBG" xlink:type="simple">POL</abbrev> 1.20–1.25× <abbrev xmlns:xlink="http://www.w3.org/1999/xlink" xlink:title="shortest distance between eye margin and a posterior ocellus" id="ABBRID0EFJBG" xlink:type="simple">OOL</abbrev>; toruli about equidistant from the median ocellus and the lower margin of clypeus; antennae with scape reaching to level of vertex or slightly above it; combined length of pedicellus and flagellum almost equal to breadth of head; propodeum panels almost uniformly reticulate and not shiny.</p><p>In males of <italic><tp:taxon-name><tp:taxon-name-part taxon-name-part-type="genus" reg="Pteromalus">P.</tp:taxon-name-part><tp:taxon-name-part taxon-name-part-type="species" reg="steppensis">steppensis</tp:taxon-name-part></tp:taxon-name></italic> Li &amp; Hu, sp. nov. (Fig. <xref ref-type="fig" rid="F1">1K</xref>): antenna yellowish brown; legs yellow, except all coxae dark green with metallic reflections, and apical tarsi black-brown; propodeum smooth and shiny, 0.49–0.54× as long as scutellum. In contrast, in <italic><tp:taxon-name><tp:taxon-name-part taxon-name-part-type="genus" reg="Pteromalus">P.</tp:taxon-name-part><tp:taxon-name-part taxon-name-part-type="species" reg="procerus">procerus</tp:taxon-name-part></tp:taxon-name></italic> (Fig. <xref ref-type="fig" rid="F2">2A–D</xref>): antenna dark brown to black; pale parts of the legs yellowish, hind femora lightly infuscate at the base only and the fore and mid femora yellowish; propodeum reticulated, about 2/3× as long as scutellum.</p><fig id="F2" position="float" orientation="portrait"><object-id xmlns:xlink="http://www.w3.org/1999/xlink" content-type="doi" xlink:type="simple">10.3897/zookeys.1234.145429.figure2</object-id><object-id xmlns:xlink="http://www.w3.org/1999/xlink" content-type="arpha" xlink:type="simple">5FCB1712-798E-5D0F-940D-A8E6A31666C7</object-id><label>Figure 2.</label><caption><p><italic><tp:taxon-name><tp:taxon-name-part taxon-name-part-type="genus" reg="Pteromalus">P.</tp:taxon-name-part><tp:taxon-name-part taxon-name-part-type="species" reg="procerus">procerus</tp:taxon-name-part></tp:taxon-name></italic> Graham, 1969 <bold>A–C</bold> male <bold>A</bold> body, lateral view <bold>B</bold> mesosoma and metasoma, dorsal view <bold>C</bold> head, frontal view <bold>D</bold> paratype information.</p></caption><graphic xmlns:xlink="http://www.w3.org/1999/xlink" xlink:href="zookeys-1234-221_article-145429__-g002.jpg" position="float" orientation="portrait" xlink:type="simple" id="oo_1305074.jpg"><uri content-type="original_file" xlink:type="simple">https://binary.pensoft.net/fig/1305074</uri></graphic></fig><fig id="F3" position="float" orientation="portrait"><object-id xmlns:xlink="http://www.w3.org/1999/xlink" content-type="doi" xlink:type="simple">10.3897/zookeys.1234.145429.figure3</object-id><object-id xmlns:xlink="http://www.w3.org/1999/xlink" content-type="arpha" xlink:type="simple">469E5291-39F1-5081-A9F0-9C72BD86FC98</object-id><label>Figure 3.</label><caption><p>Development stages of <italic><tp:taxon-name><tp:taxon-name-part taxon-name-part-type="genus" reg="Pteromalus">P.</tp:taxon-name-part><tp:taxon-name-part taxon-name-part-type="species" reg="steppensis">steppensis</tp:taxon-name-part></tp:taxon-name></italic> Li &amp; Hu, sp. nov. and their emergence holes, <bold>A–H</bold>. <bold>A, B</bold> the parasitoid larva feeding on the third larva of the host <bold>C</bold> prepupa <bold>D–F</bold> pupa <bold>G, H</bold> emergence holes.</p></caption><graphic xmlns:xlink="http://www.w3.org/1999/xlink" xlink:href="zookeys-1234-221_article-145429__-g003.jpg" position="float" orientation="portrait" xlink:type="simple" id="oo_1305075.jpg"><uri content-type="original_file" xlink:type="simple">https://binary.pensoft.net/fig/1305075</uri></graphic></fig><fig id="F4" position="float" orientation="portrait"><object-id xmlns:xlink="http://www.w3.org/1999/xlink" content-type="doi" xlink:type="simple">10.3897/zookeys.1234.145429.figure4</object-id><object-id xmlns:xlink="http://www.w3.org/1999/xlink" content-type="arpha" xlink:type="simple">BFA1FC61-8A39-5316-A1A0-C368A627BD5F</object-id><label>Figure 4.</label><caption><p>Damage on <italic><tp:taxon-name><tp:taxon-name-part taxon-name-part-type="genus" reg="Ulmus">Ulmus</tp:taxon-name-part><tp:taxon-name-part taxon-name-part-type="species" reg="pumila">pumila</tp:taxon-name-part></tp:taxon-name></italic> leaves made by the adults as well as the larvae of <italic><tp:taxon-name><tp:taxon-name-part taxon-name-part-type="genus" reg="Orchestes">O.</tp:taxon-name-part><tp:taxon-name-part taxon-name-part-type="species" reg="steppensis">steppensis</tp:taxon-name-part></tp:taxon-name></italic> Korotyaev, 2016 <bold>A–D</bold>. <bold>A, B</bold> holes on <italic><tp:taxon-name><tp:taxon-name-part taxon-name-part-type="genus" reg="Ulmus">U.</tp:taxon-name-part><tp:taxon-name-part taxon-name-part-type="species" reg="pumila">pumila</tp:taxon-name-part></tp:taxon-name></italic> leaves made by the adults <bold>C, D</bold><italic><tp:taxon-name><tp:taxon-name-part taxon-name-part-type="genus" reg="Ulmus">U.</tp:taxon-name-part><tp:taxon-name-part taxon-name-part-type="species" reg="pumila">pumila</tp:taxon-name-part></tp:taxon-name></italic> leaves.</p></caption><graphic xmlns:xlink="http://www.w3.org/1999/xlink" xlink:href="zookeys-1234-221_article-145429__-g004.jpg" position="float" orientation="portrait" xlink:type="simple" id="oo_1305076.jpg"><uri content-type="original_file" xlink:type="simple">https://binary.pensoft.net/fig/1305076</uri></graphic></fig></tp:treatment-sec><ref-list><ref id="B9"><mixed-citation xmlns:xlink="http://www.w3.org/1999/xlink" xlink:type="simple"><person-group><name name-style="western"><surname>Graham</surname><given-names>MWR.de V</given-names></name></person-group> (<year>1969</year>) <article-title>The <tp:taxon-name><tp:taxon-name-part taxon-name-part-type="family">Pteromalidae</tp:taxon-name-part></tp:taxon-name> of north-western Europe (<tp:taxon-name><tp:taxon-name-part taxon-name-part-type="order">Hymenoptera</tp:taxon-name-part></tp:taxon-name>: <tp:taxon-name><tp:taxon-name-part taxon-name-part-type="superfamily">Chalcidoidea</tp:taxon-name-part></tp:taxon-name>).</article-title><source>Bulletin of the British Museum (Natural History) (Entomology), Supplement</source><volume>16</volume>: <fpage>1</fpage>–<lpage>908</lpage>. <ext-link xlink:href="10.5962/p.258046" ext-link-type="doi" xlink:type="simple">https://doi.org/10.5962/p.258046</ext-link></mixed-citation></ref></ref-list></tp:taxon-treatment>
