# Supplementary material for: ﻿Description of two new species of the genus Pteromalus Swederus (Hymenoptera, Pteromalidae, Pteromalinae) from Xinjiang, China
Source: Zookeys. 2025 Apr 11;1234:221–37. doi: 10.3897/zookeys.1234.145429 (PMC12008725; doi:10.3897/zookeys.1234.145429)
Supplement: XML Treatment for Pteromalus xiaomoheensis [file zookeys.1234.145429-treatment2.xml]

<!DOCTYPE tp:taxon-treatment
  PUBLIC "-//TaxonX//DTD Taxonomic Treatment Publishing DTD v0 20100105//EN" "tax-treatment-NSO.dtd">
<tp:taxon-treatment xmlns:tp="http://www.plazi.org/taxpub"><tp:treatment-meta><kwd-group><label>Taxon classification</label><kwd>
                  <named-content content-type="kingdom">Animalia</named-content>
                </kwd><kwd>
                  <named-content content-type="order">Hymenoptera</named-content>
                </kwd><kwd>
                  <named-content content-type="family">Pteromalidae</named-content>
                </kwd></kwd-group><mixed-citation publication-type="journal"><person-group><name><surname>Li</surname><given-names>Qin</given-names></name><name><surname>Liu</surname><given-names>Ya-Lin</given-names></name><name><surname>Yan</surname><given-names>Guo-Hua</given-names></name><name><surname>Zhang</surname><given-names>Tong-You</given-names></name><name><surname>Xiao</surname><given-names>Hui</given-names></name><name><surname>Hu</surname><given-names>Hong-ying</given-names></name></person-group><article-title>﻿Description of two new species of the genus <italic><tp:taxon-name><tp:taxon-name-part taxon-name-part-type="genus" reg="Pteromalus">Pteromalus</tp:taxon-name-part></tp:taxon-name></italic> Swederus (<tp:taxon-name><tp:taxon-name-part taxon-name-part-type="order">Hymenoptera</tp:taxon-name-part></tp:taxon-name>, <tp:taxon-name><tp:taxon-name-part taxon-name-part-type="family">Pteromalidae</tp:taxon-name-part></tp:taxon-name>, <tp:taxon-name><tp:taxon-name-part taxon-name-part-type="subfamily">Pteromalinae</tp:taxon-name-part></tp:taxon-name>) from Xinjiang, China</article-title><source>Zookeys</source><day>11</day><month>04</month><year>2025</year><volume>1234</volume><fpage>221</fpage><lpage>237</lpage><pub-id pub-id-type="doi">10.3897/zookeys.1234.145429</pub-id></mixed-citation></tp:treatment-meta><tp:nomenclature><label>﻿</label><tp:taxon-name>
                <object-id xmlns:xlink="http://www.w3.org/1999/xlink" content-type="arpha" xlink:type="simple">698E56FC-4F1B-55CD-B4BA-0240534C41DB</object-id>
                <tp:taxon-name-part taxon-name-part-type="genus" reg="Pteromalus">Pteromalus</tp:taxon-name-part>
                <tp:taxon-name-part taxon-name-part-type="species" reg="xiaomoheensis">xiaomoheensis</tp:taxon-name-part>
                <object-id xmlns:xlink="http://www.w3.org/1999/xlink" content-type="zoobank" xlink:type="simple">https://zoobank.org/A52C92F0-6305-431B-B59C-AC9BAF665E4C</object-id>
              </tp:taxon-name><tp:taxon-authority>Yan &amp; Li</tp:taxon-authority><tp:taxon-status xmlns:xlink="http://www.w3.org/1999/xlink" xlink:type="simple">sp. nov.</tp:taxon-status><xref ref-type="fig" rid="F5">Fig. 5A–L</xref></tp:nomenclature><tp:treatment-sec sec-type="type material" id="SECID0E1PBG"><title>Type material.</title><p><bold><italic>Holotype</italic>.</bold> • 1 ♀ (<abbrev xmlns:xlink="http://www.w3.org/1999/xlink" xlink:title="Insect Collection of the College of Life Science and Technology" id="ABBRID0EFQBG" xlink:type="simple">ICXU</abbrev> 20246442), Xinjiang, China, Gongliu County of Yili Prefecture; <named-content xmlns:xlink="http://www.w3.org/1999/xlink" content-type="dwc:verbatimCoordinates" xlink:type="simple"><named-content content-type="geo-json" specific-use="{&#34;type&#34;:&#34;Point&#34;,&#34;coordinates&#34;:[82.735969,43.181122]}" id="NCID0EMQBG" xlink:type="simple">43°10'52.04"N, 82°44'9.49"E</named-content></named-content>; 1377 m; 10 Jul 2021, coll. Liqin research group. <bold><italic>Paratypes</italic>.</bold> • 8 ♀ (<abbrev xmlns:xlink="http://www.w3.org/1999/xlink" xlink:title="Insect Collection of the College of Life Science and Technology" id="ABBRID0EVQBG" xlink:type="simple">ICXU</abbrev> 20246443–20246450), same collection information as holotype; • 2 ♀ (<abbrev xmlns:xlink="http://www.w3.org/1999/xlink" xlink:title="Insect Collection of the College of Life Science and Technology" id="ABBRID0EZQBG" xlink:type="simple">ICXU</abbrev> 20246451–20246452), Qinghe County of Altay Prefecture; <named-content xmlns:xlink="http://www.w3.org/1999/xlink" content-type="dwc:verbatimCoordinates" xlink:type="simple"><named-content content-type="geo-json" specific-use="{&#34;type&#34;:&#34;Point&#34;,&#34;coordinates&#34;:[90.045875,46.434953]}" id="NCID0EARBG" xlink:type="simple">46°26'5.83"N, 90°2'45.15"E</named-content></named-content>; 600 m; 9 Jul 2020, coll. Liqin research group; • 1 ♀ (<abbrev xmlns:xlink="http://www.w3.org/1999/xlink" xlink:title="Insect Collection of the College of Life Science and Technology" id="ABBRID0EFRBG" xlink:type="simple">ICXU</abbrev> 20246453), Altai City of Altay Prefecture; <named-content xmlns:xlink="http://www.w3.org/1999/xlink" content-type="dwc:verbatimCoordinates" xlink:type="simple"><named-content content-type="geo-json" specific-use="{&#34;type&#34;:&#34;Point&#34;,&#34;coordinates&#34;:[88.288950,47.657492]}" id="NCID0EMRBG" xlink:type="simple">47°39'26.97"N, 88°17'20.22"E</named-content></named-content>; 624 m; 24 Jun 2021, coll. Liqin research group; • 1 ♀ (<abbrev xmlns:xlink="http://www.w3.org/1999/xlink" xlink:title="Insect Collection of the College of Life Science and Technology" id="ABBRID0ERRBG" xlink:type="simple">ICXU</abbrev> 20246454), Fuyun County of Altay Prefecture; <named-content xmlns:xlink="http://www.w3.org/1999/xlink" content-type="dwc:verbatimCoordinates" xlink:type="simple"><named-content content-type="geo-json" specific-use="{&#34;type&#34;:&#34;Point&#34;,&#34;coordinates&#34;:[89.756764,47.018803]}" id="NCID0EYRBG" xlink:type="simple">47°1'7.69"N, 89°45'24.35"E</named-content></named-content>; 830 m; 11 Jul 2020, coll. Liqin research group; • 6 ♀ (<abbrev xmlns:xlink="http://www.w3.org/1999/xlink" xlink:title="Insect Collection of the College of Life Science and Technology" id="ABBRID0E4RBG" xlink:type="simple">ICXU</abbrev> 20246455–20246460), Zhaosu County of Yili Prefecture; <named-content xmlns:xlink="http://www.w3.org/1999/xlink" content-type="dwc:verbatimCoordinates" xlink:type="simple"><named-content content-type="geo-json" specific-use="{&#34;type&#34;:&#34;Point&#34;,&#34;coordinates&#34;:[81.444119,43.152897]}" id="NCID0EESBG" xlink:type="simple">43°9'10.43"N, 81°26'38.83"E</named-content></named-content>; 1556 m; 9 Jul 2021, coll. Liqin research group; • 1 ♀ (<abbrev xmlns:xlink="http://www.w3.org/1999/xlink" xlink:title="Insect Collection of the College of Life Science and Technology" id="ABBRID0EJSBG" xlink:type="simple">ICXU</abbrev> 20246461), Xinyuan County of Yili Prefecture; <named-content xmlns:xlink="http://www.w3.org/1999/xlink" content-type="dwc:verbatimCoordinates" xlink:type="simple"><named-content content-type="geo-json" specific-use="{&#34;type&#34;:&#34;Point&#34;,&#34;coordinates&#34;:[83.605000,43.377222]}" id="NCID0EQSBG" xlink:type="simple">43°22'38"N, 83°36'18"E</named-content></named-content>; 1279 m; 28 Jul 2018, Coll. Hongying Hu research group; • 1 ♀ (<abbrev xmlns:xlink="http://www.w3.org/1999/xlink" xlink:title="Insect Collection of the College of Life Science and Technology" id="ABBRID0EVSBG" xlink:type="simple">ICXU</abbrev> 20246462), Tekes County of Yili Prefecture; <named-content xmlns:xlink="http://www.w3.org/1999/xlink" content-type="dwc:verbatimCoordinates" xlink:type="simple"><named-content content-type="geo-json" specific-use="{&#34;type&#34;:&#34;Point&#34;,&#34;coordinates&#34;:[81.808833,43.221978]}" id="NCID0E3SBG" xlink:type="simple">43°13'19.12"N, 81°48'31.80"E</named-content></named-content>; 1200 m; 8 Jul 2021, coll. Liqin research group; • 33 ♀, Tekes County of Yili Prefecture; <named-content xmlns:xlink="http://www.w3.org/1999/xlink" content-type="dwc:verbatimCoordinates" xlink:type="simple"><named-content content-type="geo-json" specific-use="{&#34;type&#34;:&#34;Point&#34;,&#34;coordinates&#34;:[88.789933,43.155550]}" id="NCID0EETBG" xlink:type="simple">43°9'19.98"N, 88°47'23.76"E</named-content></named-content>; 1184 m; 9 Jul 2021, coll. Liqin research group; • 1 ♀ (<abbrev xmlns:xlink="http://www.w3.org/1999/xlink" xlink:title="Insect Collection of the College of Life Science and Technology" id="ABBRID0EJTBG" xlink:type="simple">ICXU</abbrev> 20246463), Gongliu County of Yili Prefecture; <named-content xmlns:xlink="http://www.w3.org/1999/xlink" content-type="dwc:verbatimCoordinates" xlink:type="simple"><named-content content-type="geo-json" specific-use="{&#34;type&#34;:&#34;Point&#34;,&#34;coordinates&#34;:[82.517831,43.339681]}" id="NCID0EQTBG" xlink:type="simple">43°20'22.85"N, 82°31'4.19"E</named-content></named-content>; 881 m; 10 Jul 2021, coll. Liqin research group; • 1 ♀ (<abbrev xmlns:xlink="http://www.w3.org/1999/xlink" xlink:title="Insect Collection of the College of Life Science and Technology" id="ABBRID0EVTBG" xlink:type="simple">ICXU</abbrev> 20246464), Urumqi County of Urumqi; <named-content xmlns:xlink="http://www.w3.org/1999/xlink" content-type="dwc:verbatimCoordinates" xlink:type="simple"><named-content content-type="geo-json" specific-use="{&#34;type&#34;:&#34;Point&#34;,&#34;coordinates&#34;:[87.377000,43.456950]}" id="NCID0E3TBG" xlink:type="simple">43°27'25.02"N, 87°22'37.20"E</named-content></named-content>; 1757 m; 5 Jul 2022, Coll. Hongying research Hu.</p></tp:treatment-sec><tp:treatment-sec sec-type="description" id="SECID0EBUBG"><title>Description.</title><p><bold>Female.</bold> Body (Fig. <xref ref-type="fig" rid="F5">5A, B</xref>) length 3.0–3.4 <abbrev xmlns:xlink="http://www.w3.org/1999/xlink" xlink:title="millimeters" id="ABBRID0ENUBG" xlink:type="simple">mm</abbrev> (<italic>n</italic> = 5). Head and mesosoma dark metallic-green, metasoma dark green with reflections. Antenna with yellowish-brown scape; pedicel and flagellum dark-chocolate-brown. Legs (Fig. <xref ref-type="fig" rid="F5">5K</xref>) with all coxae dark metallic-green, femora dark green, except for apical part brown, tibiae yellowish brown to brown and tarsi pale yellow, except last segment brown. Wings hyaline; forewing with venation brown.</p><fig id="F5" position="float" orientation="portrait"><object-id xmlns:xlink="http://www.w3.org/1999/xlink" content-type="doi" xlink:type="simple">10.3897/zookeys.1234.145429.figure5</object-id><object-id xmlns:xlink="http://www.w3.org/1999/xlink" content-type="arpha" xlink:type="simple">F574CB86-E5B5-54EB-8F59-9D8FE1646720</object-id><label>Figure 5.</label><caption><p><italic><tp:taxon-name><tp:taxon-name-part taxon-name-part-type="genus" reg="Pteromalus">P.</tp:taxon-name-part><tp:taxon-name-part taxon-name-part-type="species" reg="xiaomoheensis">xiaomoheensis</tp:taxon-name-part></tp:taxon-name></italic> Yan &amp; Li, sp. nov. holotype <bold>A–L</bold> female <bold>A</bold> habitus, dorsal view <bold>B</bold> body, lateral view <bold>C</bold> head, frontal view <bold>D</bold> mandible <bold>E</bold> antenna <bold>F</bold> head, lateral view <bold>G</bold> head, dorsal view <bold>H</bold> mesoscutem, dorsal view <bold>I</bold> propodeum, dorsal view <bold>J</bold> forewing <bold>K</bold> hind leg <bold>L</bold> metasoma, dorsal view.</p></caption><graphic xmlns:xlink="http://www.w3.org/1999/xlink" xlink:href="zookeys-1234-221_article-145429__-g005.jpg" position="float" orientation="portrait" xlink:type="simple" id="oo_1305077.jpg"><uri content-type="original_file" xlink:type="simple">https://binary.pensoft.net/fig/1305077</uri></graphic></fig><p><bold><italic>Head</italic></bold> in frontal view (Fig. <xref ref-type="fig" rid="F5">5C</xref>) 1.19–1.28× as broad as high, face with metallic reflections and regular raised-reticulations; clypeus (Fig. <xref ref-type="fig" rid="F5">5C</xref>) with longitudinal striations, with lower margin deeply incised medially, hence appearing almost bidentate; left mandible 3-toothed and right mandible 4-toothed (Fig. <xref ref-type="fig" rid="F5">5D</xref>). Antennae (Fig. <xref ref-type="fig" rid="F5">5C</xref>) inserted at centre of face, higher than the lower margin of eyes; distance between upper margin of antennal toruli and lower margin of median ocellus 0.91–1.11× as long as distance between lower margin of antennal toruli and lower margin of clypeus; antennae with scape reaching lower margin of anterior ocellus; pedicel 1.55–1.59× as long as broad in dorsal view; two anelli annular; funicular segments (Fig. <xref ref-type="fig" rid="F5">5E, G</xref>) connected tightly to each other and each with two rows of sensilla; fu<sub>1</sub> to fu<sub>4</sub> each about 1.10–1.30× as long as broad each; fu<sub>5</sub> 0.95–1.12× as long as broad; fu<sub>6</sub> 0.73–0.77× as long as broad; clava 2.52–2.68× as long as broad; pedicle and flagellum combined 0.75–0.90× head width. Head in lateral view (Fig. <xref ref-type="fig" rid="F5">5F</xref>), eye height 1.42–1.70× as eye width; malar sulcus linear and complete, and malar space 0.46–0.48× eye height. Head in dorsal view (Fig. <xref ref-type="fig" rid="F5">5G</xref>), 2.19–2.44× as broad as long; <abbrev xmlns:xlink="http://www.w3.org/1999/xlink" xlink:title="shortest distance between posterior ocelli" id="ABBRID0EUXBG" xlink:type="simple">POL</abbrev> 1.50–1.86× <abbrev xmlns:xlink="http://www.w3.org/1999/xlink" xlink:title="shortest distance between eye margin and a posterior ocellus" id="ABBRID0EYXBG" xlink:type="simple">OOL</abbrev>.</p><p><bold><italic>Mesosoma</italic></bold> in dorsal view (Fig. <xref ref-type="fig" rid="F5">5A</xref>) 0.86–0.96× as head width; pronotum collar (Fig. <xref ref-type="fig" rid="F5">5H</xref>) margined with carina, 0.88–0.91× as wide as mesoscutum, medially one quarter as long as mesoscutum; mesoscutum 0.62–0.72× as long as broad; scutellum 0.95–1.00× as long as width, frenal line absent. Propodeum (Fig. <xref ref-type="fig" rid="F5">5I</xref>) 0.35–0.47× as long as scutellum, medial area reticulated; median carina and plica complete and sharp; nucha large and reticulate. Mesosoma in lateral view with prepectus smooth, 0.62–0.80× as long as tegula; entire thoracic pleura regularly reticulate, except the upper mesepimeron smooth and shiny metallic. Forewing (Fig. <xref ref-type="fig" rid="F5">5J</xref>) apex exceeding apex of gaster, 2.05–2.14× as long as broad; lower surface of costal cell with one row of hairs interrupted medially; basal setal line and basal cell bare; speculum large and open posteriorly. Marginal vein length 0.96–1.04× postmarginal vein length and 1.09–1.13× longer than stigmal vein length; postmarginal vein 1.10–1.14× as long as stigmal vein. Metacoxa in dorsal view bare, metafumur (Fig. <xref ref-type="fig" rid="F5">5K</xref>) 3.87–4.16× as long as broad.</p><p><bold><italic>Gaster</italic></bold> long-oval (Fig. <xref ref-type="fig" rid="F5">5L</xref>), 1.57–1.85× as long as broad, 1.06–1.30× as long as mesosoma, 0.81–0.97× as long as head plus mesosoma; Gt<sub>1</sub> about 0.31–0.35× as long as gaster; Gt<sub>7</sub> 0.63–1.14× as long as broad; ovipositor sheaths exserted, length of extend part 0.5–1.25× as long as Gt<sub>7</sub> length; hypopygium extending about 0.51–0.67× the length of gaster.</p><p><bold>Male.</bold> Unknown.</p></tp:treatment-sec><tp:treatment-sec sec-type="etymology" id="SECID0EMZBG"><title>Etymology.</title><p>The species is named after the collection locality of its holotype.</p></tp:treatment-sec><tp:treatment-sec sec-type="biology" id="SECID0ERZBG"><title>Biology.</title><p>Unknown.</p></tp:treatment-sec><tp:treatment-sec sec-type="distribution" id="SECID0EWZBG"><title>Distribution.</title><p>Xinjiang, China: Yili Prefecture (Gongliu County; Zhaosu County; Xinyuan County; Tekes County; Gongliu County), Altay Prefecture (Qinghe County; Altai City) and Urumqi.</p></tp:treatment-sec><tp:treatment-sec sec-type="comments" id="SECID0E2ZBG"><title>Comments.</title><p>This species is similar to <italic><tp:taxon-name><tp:taxon-name-part taxon-name-part-type="genus" reg="Pteromalus">P.</tp:taxon-name-part><tp:taxon-name-part taxon-name-part-type="species" reg="tripolii">tripolii</tp:taxon-name-part></tp:taxon-name></italic> (Fig. <xref ref-type="fig" rid="F6">6A–F</xref>); both species belong to the <italic><tp:taxon-name><tp:taxon-name-part taxon-name-part-type="genus" reg="Pteromalus"/><tp:taxon-name-part taxon-name-part-type="species" reg="albipennis">albipennis</tp:taxon-name-part></tp:taxon-name></italic> species group, both have with left mandible with three teeth and right mandible with four; head and thorax brightly metallic, green to blue, brassy, or coppery; antenna with sensilla usually numerous and in two irregular rows on at least the proximal segments of the funicle; fu<sub>1</sub> longer than broad and fu<sub>6</sub> quadrate or transverse; combined length of pedicellus and flagellum distinctly less than the breadth of the head; propodeum medially a little less than half as long as the scutellum (<xref ref-type="bibr" rid="B9">Graham 1969</xref>: fig. 377); gaster ovate, basal tergite occupying 1/3–2/5 of the total length. However the new species is distinguished from <italic><tp:taxon-name><tp:taxon-name-part taxon-name-part-type="genus" reg="Pteromalus">P.</tp:taxon-name-part><tp:taxon-name-part taxon-name-part-type="species" reg="tripolii">tripolii</tp:taxon-name-part></tp:taxon-name></italic> by the following characters: body color dark blue; body length 3.0–3.4 <abbrev xmlns:xlink="http://www.w3.org/1999/xlink" xlink:title="millimeters" id="ABBRID0EN2BG" xlink:type="simple">mm</abbrev>; gaster long-oval (Fig. <xref ref-type="fig" rid="F5">5L</xref>), 1.57–1.85× as long as broad, 1.06–1.30× as long as mesosoma. In <italic><tp:taxon-name><tp:taxon-name-part taxon-name-part-type="genus" reg="Pteromalus">P.</tp:taxon-name-part><tp:taxon-name-part taxon-name-part-type="species" reg="tripolii">tripolii</tp:taxon-name-part></tp:taxon-name></italic>: body color usually bright green to blue (Fig. <xref ref-type="fig" rid="F6">6A</xref>); body length 2.7–3.1 <abbrev xmlns:xlink="http://www.w3.org/1999/xlink" xlink:title="millimeters" id="ABBRID0EE3BG" xlink:type="simple">mm</abbrev> (Fig. <xref ref-type="fig" rid="F6">6A</xref>); gaster (Fig. <xref ref-type="fig" rid="F6">6F</xref>) short-oval, about as long as, or slightly shorter than, the mesosoma, about as broad as the latter, 1.2 to 1.6 times as long as broad, acute but not acuminate apically (Fig. <xref ref-type="fig" rid="F6">6A</xref>).</p><fig id="F6" position="float" orientation="portrait"><object-id xmlns:xlink="http://www.w3.org/1999/xlink" content-type="doi" xlink:type="simple">10.3897/zookeys.1234.145429.figure6</object-id><object-id xmlns:xlink="http://www.w3.org/1999/xlink" content-type="arpha" xlink:type="simple">ACD012C4-8407-5CD8-BD27-1C3BADCD6147</object-id><label>Figure 6.</label><caption><p><italic><tp:taxon-name><tp:taxon-name-part taxon-name-part-type="genus" reg="Pteromalus">P.</tp:taxon-name-part><tp:taxon-name-part taxon-name-part-type="species" reg="tripolii">tripolii</tp:taxon-name-part></tp:taxon-name></italic> (Graham, 1969) <bold>A–F</bold> female <bold>A</bold> body, lateral view <bold>B</bold> head, frontal view <bold>C</bold> head and mesosoma, dorsal view <bold>D</bold> propodeum, dorsal view <bold>E</bold> forewing <bold>F</bold> gaster, dorsal view.</p></caption><graphic xmlns:xlink="http://www.w3.org/1999/xlink" xlink:href="zookeys-1234-221_article-145429__-g006.jpg" position="float" orientation="portrait" xlink:type="simple" id="oo_1305078.jpg"><uri content-type="original_file" xlink:type="simple">https://binary.pensoft.net/fig/1305078</uri></graphic></fig></tp:treatment-sec><ref-list><ref id="B9"><mixed-citation xmlns:xlink="http://www.w3.org/1999/xlink" xlink:type="simple"><person-group><name name-style="western"><surname>Graham</surname><given-names>MWR.de V</given-names></name></person-group> (<year>1969</year>) <article-title>The <tp:taxon-name><tp:taxon-name-part taxon-name-part-type="family">Pteromalidae</tp:taxon-name-part></tp:taxon-name> of north-western Europe (<tp:taxon-name><tp:taxon-name-part taxon-name-part-type="order">Hymenoptera</tp:taxon-name-part></tp:taxon-name>: <tp:taxon-name><tp:taxon-name-part taxon-name-part-type="superfamily">Chalcidoidea</tp:taxon-name-part></tp:taxon-name>).</article-title><source>Bulletin of the British Museum (Natural History) (Entomology), Supplement</source><volume>16</volume>: <fpage>1</fpage>–<lpage>908</lpage>. <ext-link xlink:href="10.5962/p.258046" ext-link-type="doi" xlink:type="simple">https://doi.org/10.5962/p.258046</ext-link></mixed-citation></ref></ref-list></tp:taxon-treatment>
